# Supplementary material for: The RNA-binding protein Puf5 and the HMGB protein Ixr1 regulate cell cycle-specific expression of CLB1 and CLB2 in Saccharomyces cerevisiae
Source: PLoS One. 2025 Feb 3;20(2):e0316433. doi: 10.1371/journal.pone.0316433 (PMC11790140; doi:10.1371/journal.pone.0316433)
Supplement: S1 Data — (XLSX) [file pone.0316433.s011.xlsx]

## Sheet: Fig 1
Fig 1A. The mean and SE (n = 3) of the fold change of CLB1 mRNA relative to the mRNA level in wild-type.
strain		WT	puf5Δ
CLB1 mRNA	mean	1	0.59759
	SE	0	0.0157828
Fig 1A. The mean and SE (n = 3) of the fold change of CLB2 mRNA relative to the mRNA level in wild-type.
strain		WT	puf5Δ
CLB2 mRNA	mean	1	0.96636
	SE	0	0.0468733

## Sheet: Fig 2
Fig 2. The cell cycle-dependent mRNA levels. The data shows the fold change of mRNA level relative to the mRNA level in the bar1Δ 0 min sample.
target		RNR1 mRNA		SIC1 mRNA		CLB1 mRNA		CLB2 mRNA
strain		bar1Δ	bar1Δ puf5Δ	bar1Δ	bar1Δ puf5Δ	bar1Δ	bar1Δ puf5Δ	bar1Δ	bar1Δ puf5Δ
time (min)	0	1	2.06298	1	1.13843	1	1.12956	1	2.25377
	10	8.96113	3.17917	0.640701	0.738281	0.372537	0.426558	0.986611	1.28265
	20	23.1908	6.61274	0.620636	0.70774	0.388503	0.334584	1.82147	2.25637
	30	29.5926	24.2431	0.686439	0.755702	0.781568	0.686491	1.90193	3.26066
	40	48.5484	49.9316	0.71967	0.839764	5.1684	1.29931	5.27698	6.14227
	50	25.3298	63.0471	0.595509	0.757162	12.0657	1.66379	10.9698	5.47516
	60	17.9322	45.505	0.954873	0.58432	21.428	2.3003	22.3785	4.44817
	70	6.35576	34.5508	1.858	0.652889	18.5803	4.33007	19.7072	7.71656
	80	11.0714	21.0297	2.55029	0.764438	11.3521	6.67209	16.289	10.0924
	90	25.3012	15.8893	2.44306	1.2756	7.21354	6.76971	8.62177	11.7655
	100	32.2704	18.5509	2.03909	1.6676	10.8601	6.38422	10.3459	12.4513
	110	34.2449	30.8162	1.22574	2.01141	13.6579	4.50682	14.3624	9.36059
	120	23.393	35.8579	1.26029	1.6716	12.4412	4.84241	13.3901	8.37538

## Sheet: Fig 3
Fig 3AB. Cell cycle-specific expressions of Clb1 and Clb2 protein also decreased in the puf5Δ mutant.
target		Clb1-3HA protein		Clb2-3HA protein
strain		bar1Δ	bar1Δ puf5Δ	bar1Δ	bar1Δ puf5Δ
time (min)	0	0	0	0.0824817	0.080222
	20	0	0	0	0.0175995
	40	0	0	0.515538	0.230829
	60	1	0.381215	1	0.934548
	80	1.11665	0.457978	0.585261	0.78331
	100	0.71674	0.338986	0.461862	0.321435

## Sheet: Fig 4
Fig 4A. The mean and SE (n = 3) of the fold change of CLB1 mRNA relative to the mRNA level in wild-type.
strain		WT	ixr1Δ	puf5Δ	puf5Δ ixr1Δ
CLB1 mRNA	mean	1	3.71567	0.655067	1.86274
	SE	0	0.0482126	0.00522283	0.102924
Fig 4B. The mean and SE (n = 3) of the fold change of CLB2 mRNA relative to the mRNA level in wild-type.
strain		WT	ixr1Δ	puf5Δ	puf5Δ ixr1Δ
CLB2 mRNA	mean	1	2.0771	0.996518	1.52554
	SE	0	0.161662	0.0547431	0.146285

## Sheet: Fig 5
Fig 5ABCD. The cell cycle-dependent mRNA levels. The data shows the fold change of mRNA level relative to the mRNA level in the bar1Δ 0 min sample.
target		RNR1 mRNA			SIC1 mRNA			CLB1 mRNA			CLB2 mRNA
strain		bar1Δ	bar1Δ puf5Δ	bar1Δ puf5Δ ixr1Δ	bar1Δ	bar1Δ puf5Δ	bar1Δ puf5Δ ixr1Δ	bar1Δ	bar1Δ puf5Δ	bar1Δ puf5Δ ixr1Δ	bar1Δ	bar1Δ puf5Δ	bar1Δ puf5Δ ixr1Δ
time (min)	0	1	1.38404	1.57096	1	1.19186	1.08319	1	1.54182	4.76664	1	2.59198	7.91485
	10	8.61079	2.28739	4.04876	1.09024	0.774846	1.48281	1.27766	0.72166	5.29779	1.78927	1.58732	8.22133
	20	17.869	4.06153	15.9984	1.25861	0.802148	1.67141	1.04255	0.916596	3.39288	3.07261	2.43893	12.1204
	30	27.1958	13.1355	24.4887	0.843106	0.867051	1.51906	1.55335	1.09778	4.14182	2.6906	3.28565	12.2798
	40	39.4335	24.8263	40.5894	1.1857	1.03547	1.79544	8.47494	2.34641	9.06143	4.49051	5.98533	15.2664
	50	21.2737	33.9273	40.3352	0.640852	0.895141	1.93285	9.52197	3.65243	29.3333	5.41505	5.97108	19.8153
	60	15.1446	24.8884	16.7411	1.13074	0.660083	1.15083	40.1797	5.40746	33.3805	17.5482	5.42187	16.4929
	70	5.29791	19.8706	17.7221	1.65601	0.737368	2.37904	38.4851	9.14405	54.056	17.1601	9.21372	27.4714
	80	9.22259	13.0631	9.95841	3.29037	1.04726	2.19798	35.0672	15.6331	30.3266	21.3164	11.8451	14.9906
	90	16.2887	9.7818	12.7183	5.10673	1.27829	4.81385	22.868	14.9349	35.7227	15.074	13.667	19.2252
	100	26.1068	12.6661	19.4905	3.64524	1.89808	4.398	15.6733	13.4063	26.0706	7.42019	12.9672	16.4567
	110	26.9611	17.5027	20.061	2.94749	2.37712	4.46253	23.7494	11.6547	41.2942	9.78311	10.2854	21.5917
	120	17.0032	24.2143	19.1104	2.27115	2.24754	3.89032	40.2877	9.88402	44.7681	15.2892	9.16121	21.984

## Sheet: Fig 6
Fig 6ABCD. The cell cycle-dependent mRNA levels. The data shows the fold change of mRNA level relative to the mRNA level in the bar1Δ 0 min sample.
target		RNR1 mRNA		SIC1 mRNA		CLB1 mRNA		CLB2 mRNA
strain		bar1Δ	bar1Δ ixr1Δ	bar1Δ	bar1Δ ixr1Δ	bar1Δ	bar1Δ ixr1Δ	bar1Δ	bar1Δ ixr1Δ
time (min)	0	1	0.796028	1	1.28029	1	1.16534	1	6.16897
	20	65.7901	60.0427	1.14825	1.18813	1.0787	1.45221	1.71251	3.11122
	40	26.3602	13.0841	0.721509	0.702073	26.379	38.5181	7.69348	6.84477
	60	8.20754	5.72598	2.01568	1.54229	52.9043	56.9787	19.848	16.151
	80	47.8148	21.8463	5.19965	4.51238	18.6322	17.2585	8.87229	6.29148
	100	20.7675	16.5725	1.62357	2.35476	19.2208	34.964	6.15971	6.84271
	120	7.6386	6.847	1.39297	1.66412	37.2318	49.4129	10.0707	9.4483

## Sheet: Fig 8
Fig 8ABC. The cell cycle-dependent mRNA levels. The data shows the fold change of mRNA level relative to the mRNA level in the bar1Δ 0 min sample.
target		CLB2 mRNA		RNR1 mRNA		SIC1 mRNA
strain		clb1Δ clb5Δ clb6Δ	puf5Δ clb1Δ clb5Δ clb6Δ	clb1Δ clb5Δ clb6Δ	puf5Δ clb1Δ clb5Δ clb6Δ	clb1Δ clb5Δ clb6Δ	puf5Δ clb1Δ clb5Δ clb6Δ
time (min)	0	1	1.36111	1	0.454798	1	0.875197
	10	0.412399	0.573517	2.31105	1.97783	1.00259	0.673649
	20	0.428244	0.441948	2.78973	1.84895	0.686816	0.764392
	30	0.746013	0.565102	0.870719	1.29543	0.670659	0.791458
	40	1.5295	0.870406	0.336841	0.860183	0.531657	0.827397
	50	2.30296	0.828301	0.196979	0.589325	0.586418	0.654929
	60	3.11466	0.388844	0.185898	0.568605	0.814032	0.743403
	70	3.43787	1.65785	0.291788	0.571055	1.19185	0.982043
	80	1.4672	1.8893	0.29007	0.562638	1.37282	0.903285
	90	1.15158	2.42469	0.593743	0.558627	1.86691	1.00957
	100	1.0317	1.50047	1.21046	0.452941	2.93883	0.878754
	110	0.936782	1.73839	1.79289	0.646549	2.12041	1.28053
	120	1.00581	1.22924	1.06509	0.710946	1.16023	1.22713

## Sheet: Fig 13
Fig 13A. The mean and SE (n = 3) of the fold change of RNR1 mRNA relative to the mRNA level in wild-type.
strain		WT	ixr1Δ	dun1Δ	ixr1Δ dun1Δ sml1Δ	ixr1Δ dun1Δ clb2Δ
RNR1 mRNA	mean	1	1.27518	2.12802	0.691072	0.765726
	SE	0	0.152182	0.434982	0.105945	0.0350531
Fig 13B. The mean and SE (n = 3) of the fold change of RNR3 mRNA relative to the mRNA level in wild-type.
strain		WT	ixr1Δ	dun1Δ	ixr1Δ dun1Δ sml1Δ	ixr1Δ dun1Δ clb2Δ
RNR3 mRNA	mean	1	1.00059	1.86192	1.31183	2.74124
	SE	0	0.0902845	0.257689	0.12582	0.295253

## Sheet: Fig 15
Fig 15. The mean and SE (n = 3) of the fold change of RNR3 mRNA relative to the mRNA level in wild-type.
strain		WT	clb5Δ	clb6Δ	dun1Δ	dun1Δ clb5Δ	dun1Δ clb6Δ	clb5Δ clb6Δ	dun1Δ clb5Δ clb6Δ
RNR3 mRNA	mean	1	1.86162	1.16596	1.96855	8.1814	3.75584	4.60652	15.6085
	SE	0	0.31101	0.190251	0.0572468	1.70912	0.421864	0.484736	1.0151

## Sheet: Fig 16
Fig 16. The mean and SE (n = 3) of the fold change of RNR3 mRNA relative to the mRNA level in wild-type.
strain		WT	puf5Δ	puf5Δ clb5Δ	clb5Δ clb6Δ	puf5Δ clb5Δ clb6Δ
RNR3 mRNA	mean	1	1.99874	2.37937	1.31237	2.8075
	SE	0	0.232151	0.0837862	0.0398021	0.306642

[truncated: 3 more sheets: S1 Fig, S5 Fig, S6 Fig]
